# Supplementary material for: DUF-721 and N-terminal extension of the helicase loader DciA bind ssDNA to promote replicative DnaB helicase loading in Caulobacter crescentus
Source: J Biol Chem. 2025 Sep 15;301(10):110724. doi: 10.1016/j.jbc.2025.110724 (PMC12547741; doi:10.1016/j.jbc.2025.110724)
Supplement: Table S1 [file mmc1.xlsx]

## Sheet: Fig.4C
Parameter	Group	Estimated value	Standard Error	Wald ChiSquare	p-value	Lower 95%	Upper 95%
Maximum Velocity (pmol/min)	DnaB alone	47	3.00097	249.303	<0.0001	41.5015	53.2651
Michaelis Constant (µM)	DnaB alone	26	4.85844	28.3627	<0.0001	16.3521	35.3968
Maximum Velocity (pmol/min)	DnaB+L167S	54	5.70684	89.9059	<0.0001	42.9263	65.2968
Michaelis Constant (µM)	DnaB+L167S	31	8.32272	13.5288	<0.0005	14.3	46.9245
Maximum Velocity (pmol/min)	DnaB+R106A	102	5.8203	308.708	<0.0001	90.8556	113.671
Michaelis Constant (µM)	DnaB+R106A	54	7.21381	55.0917	<0.0001	39.4048	67.6825
Maximum Velocity (pmol/min)	DnaB+WT	88	3.69785	563.613	<0.0001	80.5414	95.0367
Michaelis Constant (µM)	DnaB+WT	36	4.05518	78.1136	<0.0001	27.8925	43.7885

## Sheet: Fig.6E
Parameter	Group	Estimated value	Standard Error	Wald ChiSquare	p-value	Lower 95%	Upper 95%
Asymptote (% unwinding)	R106A	91.5231	2.02805	2036.6	<0.0001	87.5482	95.498
Scale (% unwinding)	R106A	-86.1	2.43243	1253.19	<0.0001	-90.87651	-81.34158
Growth Rate (min-1)	R106A	-0.19	0.0137174	201.684	<0.0001	-0.221694	-0.167923
Asymptote (% unwinding)	WT	88.3307	1.86683	2238.78	<0.0001	84.6717	91.9896
Scale (% unwinding)	WT	-80.8	2.36342	1168.23	<0.0001	-85.41257	-76.14812
Growth Rate (min-1)	WT	-0.22	0.0156151	193.36	<0.0001	-0.247739	-0.186529

## Sheet: Fig.7C
Parameter	Group	Estimated value	Std Error	Wald ChiSquare	Prob > ChiSquare	Lower 95%	Upper 95%
Asymptote (% unwinding)	R106A	23.7377	4.32146	30.1728	<0.0001	15.2678	32.2076
Scale (% unwinding)	R106A	-22.0	3.98714	30.4736	<0.0001	-29.82484	-14.19553
Growth Rate (min-1)	R106A	-0.080	0.0314111	6.53158	<0.02	-0.141842	-0.018713
Asymptote (% unwinding)	WT	52.7457	3.99334	174.462	<0.0001	44.9188	60.5725
Scale (% unwinding)	WT	1	3.68221	199.949	<0.0001	-59.28466	-44.85067
Growth Rate (min-1)	WT	-0.084	0.013133	40.8949	<0.0001	-0.109724	-0.058244
