# Supplementary material for: DUF-721 and N-terminal extension of the helicase loader DciA bind ssDNA to promote replicative DnaB helicase loading in Caulobacter crescentus
Source: J Biol Chem. 2025 Sep 15;301(10):110724. doi: 10.1016/j.jbc.2025.110724 (PMC12547741; doi:10.1016/j.jbc.2025.110724)
Supplement: Table S2 [file mmc2.xlsx]

## Sheet: Sheet1
Fig. 5B
Protein	WT	R106A
Estimated mean Kd (nM)	19.5688	35.6866
SD	7.03058	17.6059
Fig. 5D
Protein	WT	R106A
Estimated mean Kd (nM)	49.6606	152.112
SD	24.4445	75.4068
Fig. 5F
Protein	WT	RL	L119S	R106A	4A	4A2S	del45
Estimated mean Kd (nM)	25.4318	115.325	115.325	115.325	115.325	115.325	115.325
SD	8.40269	40.2927	40.2927	40.2927	40.2927	40.2927	40.2927
Fig. 5H
Protein	WT	R106A	R106AL119S	del45
Estimated mean Kd (nM)	108.886	543.238	665.251	519.954
SD	20.9596	9.94724	47.8854	30.6324
